# Supplementary material for: A Genome-Wide Survey of the Microsatellite Content of the Globe Artichoke Genome and the Development of a Web-Based Database
Source: PLoS One. 2016 Sep 20;11(9):e0162841. doi: 10.1371/journal.pone.0162841 (PMC5029897; doi:10.1371/journal.pone.0162841)
Supplement: S1 Table — (XLSX) [file pone.0162841.s001.xlsx]

## Sheet: Table S1
Supplementary Table S1. List of the 16 genomes analysed for SSR identification in the present study
Species	Latin name	Common name	Chromosome number	Estimated genome Size (Mbp)	Sequence type	Accession/version	Number of sequences (in used version)	Assembled sequence (Mbp)	Source	References/web sources
Eudicotyledons - Asterids - Asteraceae	Cynara cardunculus	Globe artichoke	17	1.087	Complete genome	Ccardunculus_v0.1	17 pseudomolecules + 8327 unplaced scaffolds	725	http://www.artichokegenome.unito.it/	Scaglione et al. (2016) Sci. Rep. 6, 19427
Eudicotyledons - Asterids - Asteraceae	Helianthus annuus	Sunflower	17	3.64	Complete genome	sunflowergolden_path	17 pseudomolecules + 55894 unplaced scaffolds	3.602	http://www.sunflowergenome.org/	-
Eudicotyledons - Asterids - Asteraceae	Conyza canadensis	Horseweed	18	335	Draft genome data	PRJNA248374	20,075 scaffolds	326	NCBI (genomes)	Peng et al. (2014) Plant Physiol.; 166(3):1241-54
Eudicotyledons - Asterids - Solanaceae	Solanum lycopersicum	Tomato	12	900	Complete genome	Slycopersicum_225_iTAGv2.40	12 pseudomolecules + ch0 (joined unplaced scaffolds)	781	https://phytozome.jgi.doe.gov	Sato et al. (2012) Nature 485, 635–641
Eudicotyledons - Rosids - Brassicaceae	Arabidopsis thaliana	Arabidopsis	5	135	Complete genome	Athaliana_167_TAIR9	5 chromosomes	120	https://phytozome.jgi.doe.gov	The Arabidopsis Genome Initiative. (2000). Nature 408: 796-815
Eudicotyledons - Rosids - Malvaceae	Gossypium arboreum	Cotton	13	1.746	Complete genome	G.arboreum_BGI-A2_v1.0	13 pseudomolecules + 75581 unplaced scaffolds	1.695	https://phytozome.jgi.doe.gov	Li et. al. (2014) Nature Genetics. 46, 567–572. 2014
Eudicotyledons - Rosids - Rutaceae	Citrus sinensis	Sweet orange	9	367	Complete genome	Csinensis_154_v1	12,574 scaffolds	319	https://phytozome.jgi.doe.gov	Xu et al. (2013) Nature Genetics 45, 59–66
Eudicotyledons - Rosids - Rosaceae	Malus domestica	Apple	17	742	Complete genome	Mdomestica_196_v1.0	122107 contigs	899	https://phytozome.jgi.doe.gov	Velasco et al (2010) Nature Genetics 42, 833–839
Eudicotyledons - Rosids - Cucurbitaceae	Cucumis sativus	Cucumber	7	367	Draft genome data	Csativus_122_v1	4,219 scaffolds	203	https://phytozome.jgi.doe.gov	Huang et al (2009) Nature Genetics 41, 1275 – 1281
Eudicotyledons - Rosids - Fabaceae	Phaseolus vulgaris	Common bean	11	587	Complete genome	Pvulgaris_218_v1.0.fa	11 pseudomolecules + 697 unplaced scaffolds	521	https://phytozome.jgi.doe.gov	Schmutz et al (2014) Nature Genetics 46, 707–713
Eudicotyledons - Rosids - Salicaceae	Populus trichocarpa	Black cottonwood	19	485	Complete genome	Ptrichocarpa_210_v3.0	19 pseudomolecules + 1427 unplaced scaffolds	434	https://phytozome.jgi.doe.gov	Tuskan et al. (2006) Science 313(5793):1596-604
Eudicotyledons - Rosids - Vitaceae	Vitis vinifera	Grape vine	19	500	Complete genome	Vvinifera_145_Genoscope.12X	19 chromosomes + ch0 (joined unplaced scaffolds)	486	https://phytozome.jgi.doe.gov	Jaillon et al (2007) Nature 449, 463-467
Monocotyledons - Poales - Poaceae	Oryza sativa (Japonica)	Rice	389	12	Complete genome	Osativa_323_v7.0	12 chromosomes + ch0 (joined unplaced scaffolds)	374	https://phytozome.jgi.doe.gov	IRGSP (2005) Nature 436, 793-800
Monocotyledons - Arecales - Arecaceae	Phoenix dactilifera	Date palm	18	671	Draft genome data	GCF_000413155.1_DPV01	80,317 scaffolds	556	NCBI (genomes)	Al-Mssallem et al. (2013) Nature Communications 4,2274
Monocotyledons - Zingiberales - Musaceae	Musa acuminata	Banana	11	523	Complete genome	214687_ref_ASM31385v1	11 pseudomolecules + 7249 unplaced scaffolds	472	NCBI (genomes)	D’Hont Et al. (2012) Nature 488, 213–217
