# Supplementary material for: A Genome-Wide Survey of the Microsatellite Content of the Globe Artichoke Genome and the Development of a Web-Based Database
Source: PLoS One. 2016 Sep 20;11(9):e0162841. doi: 10.1371/journal.pone.0162841 (PMC5029897; doi:10.1371/journal.pone.0162841)
Supplement: S2 Table — (XLSX) [file pone.0162841.s002.xlsx]

## Sheet: Table S2
Supplementary Table S2. Frequency of the main identified SSR motifs (considering sequence complementary) classified by number of repeats
Repeats	4	5	6	7	8	9	10	11	12	13	14	15	16	17	18	19	20	21	22	23	24	25	26	27	28	29	30	>30	Total
Mono-
A/T	-	-	-	-	-	-	-	-	-	-	-	1920	1686	1084	688	371	279	182	102	98	71	41	37	28	35	30	15	123	6790
C/G	-	-	-	-	-	-	-	-	-	-	-	380	317	199	155	112	94	67	64	49	26	36	19	16	19	11	7	32	1603
Di-
AT/AT	-	-	-	-	11550	11329	10402	9663	8938	7914	7026	5855	4838	3825	3194	2577	2092	1507	1150	858	634	456	342	291	179	143	106	422	95291
AG/CT	-	-	-	-	3501	3079	2804	2314	2030	1773	1469	1144	767	513	365	225	150	97	59	48	27	24	13	8	11	7	2	4	20434
AC/GT	-	-	-	-	3824	2683	2030	1402	1098	813	582	426	258	190	110	79	54	25	25	22	14	8	4	2	3	3	2	6	13663
Tri-
ATC/ATG	-	2856	1318	591	314	211	116	94	55	38	35	22	14	16	10	9	7	5	4	9	3	5	2	1	4	1		1	5741
AAG/CTT	-	2447	924	479	276	175	129	100	81	67	57	33	41	33	22	13	20	13	12	22	21	24	12	21	15	13	32	55	5137
AAT/ATT	-	1843	880	430	245	174	125	97	77	72	66	71	44	50	46	40	33	46	29	26	36	23	24	19	26	17	17	35	4591
ACC/GGT	-	1304	552	265	112	67	32	28	11	9			1	1	1														2383
AGC/CTG	-	348	111	62	25	11	7	6	3	1								1											575
AAC/GTT	-	300	123	60	28	14	8	5	5	6	2		1							1		1	1		1	1		1	558
AGG/CCT	-	287	110	40	32	18	10	6	4	2	1	1																	511
ACT/AGT	-	115	51	20	9	6	4		1				1				2												209
ACG/CGT	-	76	18	8	1	2																						1	106
CCG/CGG	-	57	29	9	3																								98
Tetra-
ACAT/ATGT	1709	637	329	197	138	125	82	104	90	72	66	47	64	54	52	60	47	66	67	130	89		1				2	4	4232
AAAT/ATTT	2054	487	132	46	18	9	3																						2749
AATT/AATT	896	182	37	9	2																								1126
AAAG/CTTT	332	69	22	7	6	2	2																						440
AGAT/ATCT	202	89	37	23	15	15	12	6	6	3	2	1	1	3		1	1	5	1	4	2								429
AAAC/GTTT	233	43	11	4	2	2																							295
ATGC/ATGC	142	38	11	5	3	2	2	1																					204
AGGG/CCCT	86	41	24	14	1																								166
AACC/GGTT	110	30	3	2	1			1																					147
ATCC/ATGG	79	42	11	8	4	2																							146
Penta-
AACCC/GGGTT	604	133	40	22	3	1																							803
AAACC/GGTTT	328	125	46	22	5	5	2	1	1	1	1																		537
AAAAT/ATTTT	360	73	9	2		4	1	2																					451
ACAGG/CCTGT	282	69	23	12	4																								390
AATAT/ATATT	159	30	11	9	2	1	1	1	1		2	2		1	1	6									1				228
AAAAG/CTTTT	128	27	4	1																									160
AAATT/AATTT	108	14	6		3																								131
CCCGG/CCGGG	106	14	3	1																									124
AATCC/ATTGG	90	14	3		1																								108
AAAAC/GTTTT	86	12	1																										99
ACCCC/GGGGT	49	17	11	3																									80
AAGAG/CTCTT	38	7	6	2	1	1																							55
AAATC/ATTTG	44	9	2																										55
AGGGG/CCCCT	28	12	6	1																									47
AAAGG/CCTTT	29	8	2																										39
ACCCT/AGGGT	18	7	5	2	2	1																							35
AACCG/CGGTT	18	5	1	1																									25
ATCCC/ATGGG	16	4	3	1	1																								25
AAGAC/CTTGT	9	2	1																										12
Hexa-
ACATAT/ATATGT	138	48	40	25	29	26	24	22	18	27	33	49	47			2		1	1										530
AAAAAT/ATTTTT	175	47	9	6	1	2	1				1	1																	243
AGATAT/ATATCT	56	32	24	2	2		2		2	1		2																	123
AACCGG/CCGGTT	100	13	1	2																									116
AAGAGG/CCTCTT	54	20	13	8	4		1				1	2																	103
ACACAT/ATGTGT	25	12	10	8	9	2	4	3	5	6	3	5	7																99
ACCTCC/AGGTGG	52	18	11	7	7	2	2																						99
AAGGAG/CCTTCT	38	22	10	6	8		3	2		1		2	1																93
AAAAAG/CTTTTT	65	19	3	1	1																								89
AAGATG/ATCTTC	59	18	6	1	1	1	2																						88
ACCATC/ATGGTG	42	14	8	4	1	2	1					1																	73
ACCGGG/CCCGGT	58	6	3	1																									68
AAAATT/AATTTT	43	13	4	3				1																					64
ACGGGG/CCCCGT	44	13	1	3																									61
AAATAT/ATATTT	32	14	6	2	1	1						2																	58
AGATGG/ATCTCC	30	9	6	6	1	3	1		1																				57
AAAATC/ATTTTG	41	6	6	1		2						1																	57
AGAGGC/CCTCTG	29	13	3	4	3	1																							53
AAAATG/ATTTTC	36	8	4	2		1																							51
AAAAAC/GTTTTT	30	10	5	4		1				1																			51
ATCCCC/ATGGGG	27	12	3	1	1																								44
ACACCC/GGGTGT	15	12	4	8	2	1			1																				43
AAAACC/GGTTTT	27	9	1	2	1	1		1			1																		43
ACCGCC/CGGTGG	21	12	6	1		1	1																						42
AAATGG/ATTTCC	26	10		2	2																								40
AGAGGG/CCCTCT	20	11	4	2																									37
AACCCT/AGGGTT	21	5	6	2	1																								35
AATTCC/AATTGG	17	8	4	5																									34
CCCCGG/CCGGGG	26	5	2	1																									34
AAAGAG/CTCTTT	23	9	2																										34
AATATT/AATATT	22	5	1																										28
AAACAC/GTGTTT	16	7	2	1																									26
AAGCCC/CTTGGG	16	4	4	1																									25
ACCAGC/CTGGTG	9	2		1					1	2																			15
Other	2291	705	245	95	54	36	21	13	12	12	12	15	0	4	1	1	1	0	0	0	0	1	0	0	0	2	2	0	3523
Total	12067	13044	5373	2576	20261	18022	15835	13873	12441	10821	9360	9982	8088	5973	4645	3496	2780	2015	1514	1267	923	619	455	386	294	228	185	684	177207
