# Supplementary material for: A Genome-Wide Survey of the Microsatellite Content of the Globe Artichoke Genome and the Development of a Web-Based Database
Source: PLoS One. 2016 Sep 20;11(9):e0162841. doi: 10.1371/journal.pone.0162841 (PMC5029897; doi:10.1371/journal.pone.0162841)
Supplement: S3 Table — (XLSX) [file pone.0162841.s003.xlsx]

## Sheet: Table S3
Supplementary Table S3. Frequency and distribution of main repeat motif types (considering sequence complementary) in 17 pseudomolecules and unmapped scaffolds of the globe artichoke genome
	Whole genome			LG01	LG02	LG03	LG04	LG05	LG06	LG07	LG08	LG09	LG10	LG11	LG12	LG13	LG14	LG15	LG16	LG17	LG00
Repeats	Number	%		%	%	%	%	%	%	%	%	%	%	%	%	%	%	%	%	%	%
A/T	6790	0.809297		0.827097	0.810414	0.793651	0.815789	0.807252	0.830986	0.80597	0.799458	0.789668	0.811494	0.798658	0.843882	0.827768	0.817427	0.816425	0.753378	0.8125	0.794508
C/G	1603	0.190703		0.172903	0.189586	0.206349	0.184211	0.192748	0.169014	0.19403	0.200542	0.210332	0.188506	0.201342	0.156118	0.172232	0.182573	0.183575	0.246622	0.1875	0.205492
Total number Mono-	8393			772	747	566	304	523	284	267	369	270	434	447	474	568	241	414	295	366	1052
AT/AT	95291	0.736466		0.730749	0.738511	0.731537	0.739786	0.721642	0.725557	0.715091	0.725709	0.737354	0.729238	0.732146	0.740171	0.741184	0.725583	0.731694	0.736619	0.731033	0.759824
AG/CT	20434	0.157928		0.16555	0.159651	0.160894	0.15272	0.164927	0.163733	0.169035	0.171559	0.163243	0.161119	0.164678	0.158599	0.155193	0.16584	0.157923	0.156736	0.163833	0.137271
AC/GT	13663	0.105598		0.103701	0.101838	0.107569	0.107494	0.113431	0.11071	0.115875	0.102733	0.0994036	0.109643	0.103176	0.10123	0.103623	0.108577	0.110383	0.106645	0.105134	0.102905
CG/CG	2	1.58208e-05		-	-	-	-	-	-	-	-	-	-	-	<2%	-	-	-	<2%	-	-
Total number Di-	129390			9637	10834	8660	4553	8476	4683	4059	5894	4502	5797	5410	7436	8227	4002	5456	4921	6066	20777
ATC/ATG	5741	0.288388		0.251479	0.303696	0.234905	0.252465	0.25046	0.260116	0.193634	0.207398	0.20524	0.241379	0.167722	0.306141	0.27783	0.195906	0.145581	0.233221	0.314233	0.381631
AAG/CTT	5137	0.258008		0.20784	0.291708	0.253102	0.213018	0.21639	0.184971	0.172414	0.240423	0.159389	0.186462	0.178797	0.263061	0.244153	0.160819	0.168111	0.196309	0.272643	0.334536
AAT/ATT	4591	0.230581		0.295858	0.196304	0.276261	0.244576	0.277164	0.277457	0.35809	0.253633	0.323144	0.305236	0.349684	0.241063	0.260056	0.350877	0.331023	0.313758	0.200555	0.129917
ACC/GGT	2383	0.11972		0.129438	0.109391	0.133168	0.163708	0.126151	0.140655	0.135279	0.162483	0.150655	0.1341	0.155063	0.104491	0.122544	0.184211	0.190641	0.135906	0.122921	0.0840852
AGC/CTG	575	0.0288789		0.0377219	0.025974	0.0281224	0.0276134	0.0405157	0.0289017	0.0318302	0.0237781	0.0545852	0.045977	0.0458861	0.0174152	0.0261927	0.0233918	0.034662	0.0234899	0.0184843	0.0249008
AAC/GTT	558	0.028028		0.0295858	0.030969	0.0223325	0.0394477	0.0285451	0.0481696	0.0477454	0.0435931	0.0305677	0.0242656	0.0443038	0.0320807	0.0196445	0.0263158	0.0450607	0.0419463	0.0268022	0.0176831
AGG/CCT	511	0.0256757		0.0236686	0.0264735	0.0289495	0.0315582	0.0368324	0.0346821	0.0265252	0.0396301	0.0349345	0.0229885	0.0237342	0.0192484	0.0280636	0.0263158	0.0433276	0.0369128	0.0240296	0.0175027
ACT/AGT	209	0.0105105		0.0110947	0.010989	0.0165426	0.0118343	0.0110497	0.00770713	0.0185676	0.011889	0.0240175	0.0229885	0.0126582	0.00733272	0.00654818	0.0116959	0.0207972	0.0100671	0.0101664	0.00541321
ACG/CGT	106	0.00530531		0.00591716	0.0014985	0.00661704	0.00986193	0.00460405	0.00770713	0.00795756	0.00924703	0.00655022	0.0102171	0.0126582	0.00549954	0.00561272	0.00584795	0.00866551	0.00503356	0.00462107	0.00306748
CCG/CGG	98	0.0049049		0.00739645	0.002997	-	0.00591716	0.00828729	0.00963391	0.00795756	0.00792602	0.010917	0.0063857	0.00949367	0.00274977	0.00935454	0.0146199	0.0121317	0.0033557	0.00554529	0.00126308
Total number Tri-	19909			1345	1993	1206	507	1081	517	376	752	456	781	629	1087	1066	342	574	594	1077	5526
ACAT/ATGT	4232	0.393923		0.339041	0.408686	0.388747	0.425714	0.416185	0.442584	0.451613	0.378928	0.386364	0.433628	0.337232	0.441041	0.408901	0.42735	0.367113	0.394919	0.396825	0.356534
AAAT/ATTT	2749	0.255934		0.31621	0.226058	0.273657	0.237143	0.273121	0.22488	0.201613	0.260628	0.289773	0.267699	0.253411	0.225115	0.258693	0.242165	0.271511	0.247113	0.220238	0.258523
AATT/AATT	1126	0.104831		0.101598	0.10245	0.113811	0.108571	0.0881503	0.105263	0.0994624	0.103512	0.105114	0.103982	0.17154	0.0995406	0.108484	0.108262	0.108987	0.0946882	0.113095	0.0859375
AAAG/CTTT	440	0.0410086		0.0468037	0.0389755	0.0358056	0.04	0.0419075	0.0478469	0.0537634	0.025878	0.0255682	0.0265487	0.0233918	0.0474732	0.038943	0.031339	0.0286807	0.034642	0.0396825	0.0639205
AGAT/ATCT	429	0.0399002		0.0479452	0.0423163	0.0421995	0.0285714	0.0390173	0.0239234	0.0295699	0.0628466	0.03125	0.0287611	0.0448343	0.0229709	0.0431154	0.042735	0.0382409	0.0369515	0.0555556	0.0390625
AAAC/GTTT	295	0.0274314		0.0239726	0.0311804	<2%	0.0228571	0.0317919	0.0406699	0.0376344	0.0369686	0.0255682	0.0243363	0.0292398	0.0199081	<2%	0.02849	0.0325048	0.0277136	0.031746	0.0255682
ATGC/ATGC	204	0.0190265		<2%	0.0211581	<2%	0.0228571	<2%	<2%	0.0241935	0.025878	<2%	<2%	<2%	0.0214395	<2%	0.02849	<2%	<2%	0.0257937	0.0298295
AGGG/CCCT	166	0.0154244		<2%	<2%	<2%	<2%	<2%	<2%	<2%	<2%	0.0284091	<2%	0.0272904	<2%	<2%	0.019943	0.0229446	<2%	<2%	<2%
AACC/GGTT	147	0.0136695		<2%	<2%	<2%	<2%	<2%	<2%	<2%	<2%	0.0284091	<2%	<2%	<2%	<2%	<2%	<2%	<2%	<2%	0.0213068
ATCC/ATGG	146	0.0135772		<2%	<2%	<2%	0.02	<2%	<2%	<2%	<2%	<2%	<2%	<2%	<2%	<2%	<2%	<2%	0.0207852	<2%	<2%
Total number Tetra-	10742			872	893	774	349	688	414	367	537	349	447	508	651	718	347	519	416	502	1391
AACCC/GGGTT	803	0.18666		0.188011	0.205556	0.15894	0.197674	0.206897	0.136646	0.131148	0.17551	0.22069	0.195652	0.163462	0.192661	0.157143	0.233577	0.207865	0.162651	0.190244	0.202422
AAACC/GGTTT	537	0.124826		0.0708447	0.0861111	0.0960265	0.151163	0.148276	0.204969	0.147541	0.126531	0.17931	0.157609	0.134615	0.119266	0.114286	0.160584	0.0505618	0.228916	0.102439	0.122837
AAAAT/ATTTT	451	0.10491		0.13624	0.0944444	0.0960265	0.0872093	0.103448	0.0993789	0.0983607	0.0979592	0.0896552	0.108696	0.0961538	0.105505	0.132143	0.0948905	0.117978	0.10241	0.107317	0.0986159
ACAGG/CCTGT	390	0.0905512		0.111717	0.1	0.0728477	0.0872093	0.0758621	0.0869565	0.0901639	0.0897959	0.0689655	0.0978261	0.0769231	0.0642202	0.125	0.131387	0.101124	0.0421687	0.131707	0.0778547
AATAT/ATATT	228	0.0530338		0.0599455	0.05	0.0496689	0.0348837	0.0482759	0.0372671	0.0491803	0.0530612	0.0344828	0.0217391	0.0288462	0.0550459	0.0678571	0.0291971	0.0674157	0.0722892	0.0536585	0.0761246
AAAAG/CTTTT	160	0.0372858		0.0408719	0.0388889	0.0430464	0.0232558	0.0344828	0.0496894	0.0327869	0.0367347	<2%	0.0271739	0.0384615	0.0733945	0.0357143	0.0218978	<2%	0.0481928	0.0439024	0.0346021
AAATT/AATTT	131	0.0305697		0.027248	0.0444444	<2%	0.0232558	0.0413793	0.0310559	0.0327869	0.0326531	0.0275862	<2%	0.0528846	0.0275229	0.0285714	0.0364964	0.0617978	0.0240964	0.0390244	<2%
CCCGG/CCGGG	124	0.028717		0.0217984	0.025	0.0529801	0.0639535	0.037931	0.0372671	0.0409836	0.0285714	0.0413793	<2%	<2%	<2%	0.025	0.0218978	0.0280899	0.0240964	0.0341463	<2%
AATCC/ATTGG	108	0.0250116		0.0326975	0.0222222	0.0198675	0.0348837	0.0241379	0.0434783	0.0491803	0.0204082	<2%	0.0380435	<2%	0.0229358	0.0214286	0.0218978	<2%	<2%	0.0243902	0.0276817
AAAAC/GTTTT	99	0.0229273		<2%	0.0277778	0.0331126	<2%	<2%	<2%	0.0409836	0.0244898	0.0275862	<2%	0.0480769	<2%	0.025	<2%	<2%	<2%	<2%	<2%
ACCCC/GGGGT	80	0.0185271		<2%	<2%	0.0231788	<2%	0.0206897	<2%	<2%	0.0285714	0.0551724	0.0326087	0.0336538	<2%	<2%	<2%	<2%	0.0240964	<2%	0.0311419
AAGAG/CTCTT	55	0.0127374		<2%	<2%	<2%	<2%	<2%	<2%	<2%	<2%	<2%	0.0271739	<2%	<2%	<2%	<2%	<2%	<2%	<2%	0.0224913
AAATC/ATTTG	55	0.0127374		<2%	<2%	<2%	<2%	<2%	<2%	<2%	0.0204082	<2%	<2%	<2%	0.0229358	<2%	<2%	<2%	<2%	0.0195122	<2%
AGGGG/CCCCT	47	0.0108847		<2%	<2%	<2%	<2%	<2%	<2%	<2%	<2%	0.0206897	<2%	<2%	<2%	<2%	<2%	<2%	<2%	<2%	<2%
AAAGG/CCTTT	39	0.00903196		<2%	<2%	<2%	<2%	0.0206897	<2%	0.0245902	<2%	<2%	<2%	<2%	<2%	<2%	<2%	<2%	<2%	<2%	<2%
ACCCT/AGGGT	35	0.0081056		<2%	<2%	<2%	<2%	<2%	<2%	0.0245902	<2%	<2%	<2%	<2%	<2%	<2%	<2%	<2%	<2%	<2%	<2%
AACCG/CGGTT	25	0.00578972		<2%	<2%	<2%	<2%	<2%	<2%	<2%	<2%	<2%	<2%	<2%	<2%	<2%	0.0218978	<2%	<2%	<2%	<2%
ATCCC/ATGGG	25	0.00578972		<2%	<2%	<2%	<2%	<2%	<2%	<2%	<2%	<2%	<2%	<2%	0.0229358	<2%	0.0218978	<2%	<2%	<2%	<2%
AAGAC/CTTGT	12	0.00277906		<2%	<2%	<2%	<2%	<2%	<2%	<2%	<2%	<2%	<2%	<2%	<2%	<2%	<2%	<2%	0.0361446	<2%	<2%
Total number Penta-	4302			366	359	302	171	288	161	122	244	145	184	208	217	279	136	178	165	201	576
ACATAT/ATATGT	530	0.118588		0.075067	0.0902062	0.127596	0.121019	0.123188	0.0895522	0.163121	0.142105	0.171598	0.148472	0.140625	0.108787	0.133531	0.106195	0.149351	0.138889	0.14554	0.0920502
AAAAAT/ATTTTT	243	0.0544082		0.0643432	0.0850515	0.0445104	0.0318471	0.0507246	0.0298507	0.0638298	0.0368421	0.0473373	0.0611354	0.0520833	0.0627615	0.0563798	0.0265487	0.0714286	0.0833333	0.0704225	0.0376569
AGATAT/ATATCT	123	0.0275372		0.0321716	<2%	0.0326409	0.0382166	0.0362319	0.0298507	<2%	0.0368421	0.0473373	<2%	0.03125	0.0209205	0.0267062	<2%	0.025974	0.0486111	0.0375587	<2%
AACCGG/CCGGTT	116	0.0259827		0.0455764	<2%	0.0237389	0.0254777	0.0326087	0.0447761	0.0283688	0.0315789	<2%	<2%	0.03125	<2%	<2%	0.0530973	<2%	0.0347222	<2%	0.027894
AAGAGG/CCTCTT	103	0.0230957		<2%	0.0412371	<2%	0.044586	0.0253623	<2%	<2%	0.0210526	<2%	<2%	<2%	0.0334728	<2%	<2%	<2%	<2%	<2%	0.0474198
ACACAT/ATGTGT	99	0.0222074		<2%	<2%	0.0237389	<2%	0.0253623	0.0373134	0.0283688	0.0315789	<2%	0.0262009	0.03125	0.0292887	0.0237389	0.0442478	<2%	0.0347222	<2%	0.0195258
ACCTCC/AGGTGG	99	0.0222074		<2%	0.0231959	0.041543	0.0254777	<2%	0.0223881	<2%	<2%	0.0295858	<2%	0.0208333	<2%	<2%	<2%	0.0519481	0.0416667	0.0328638	0.0320781
AAGGAG/CCTTCT	93	0.020875		0.0214477	0.0206186	0.0326409	<2%	<2%	0.0223881	<2%	0.0684211	<2%	<2%	<2%	<2%	<2%	<2%	<2%	<2%	0.0375587	0.0223152
AAAAAG/CTTTTT	89	0.0199867		<2%	0.0283505	0.0237389	<2%	<2%	<2%	0.0283688	<2%	<2%	<2%	<2%	0.0460251	0.0385757	0.0265487	0.025974	<2%	<2%	<2%
AAGATG/ATCTTC	88	0.0197646		0.0455764	0.0309278	<2%	<2%	<2%	<2%	0.0212766	0.0315789	<2%	<2%	<2%	0.0251046	<2%	<2%	<2%	<2%	<2%	0.0264993
ACCATC/ATGGTG	73	0.0164335		0.0214477	<2%	<2%	<2%	<2%	<2%	<2%	0.0263158	0.0236686	<2%	<2%	<2%	0.0207715	<2%	0.025974	0.0763889	<2%	0.0195258
ACCGGG/CCCGGT	68	0.0153231		<2%	<2%	0.0326409	0.0318471	0.0289855	0.0223881	<2%	<2%	0.0236686	<2%	<2%	<2%	<2%	<2%	<2%	<2%	0.0328638	<2%
AAAATT/AATTTT	64	0.0142127		<2%	<2%	<2%	<2%	<2%	0.0447761	0.0212766	<2%	<2%	<2%	0.0364583	0.0209205	<2%	<2%	<2%	<2%	<2%	<2%
ACGGGG/CCCCGT	61	0.0135465		<2%	<2%	<2%	<2%	<2%	<2%	0.0283688	0.0263158	<2%	<2%	<2%	<2%	<2%	0.0265487	<2%	<2%	<2%	<2%
AAATAT/ATATTT	58	0.0128803		<2%	<2%	<2%	0.0254777	<2%	0.0223881	<2%	<2%	<2%	0.0218341	<2%	<2%	<2%	<2%	<2%	0.0277778	<2%	<2%
AGATGG/ATCTCC	57	0.0126582		0.0214477	<2%	<2%	<2%	<2%	<2%	0.0212766	<2%	<2%	<2%	0.0208333	<2%	<2%	<2%	<2%	<2%	<2%	<2%
AAAATC/ATTTTG	57	0.0124362		<2%	<2%	<2%	<2%	0.0217391	0.0447761	0.0212766	<2%	0.0295858	<2%	<2%	<2%	0.0237389	<2%	0.025974	<2%	<2%	<2%
AGAGGC/CCTCTG	53	0.0117699		<2%	<2%	<2%	<2%	<2%	<2%	<2%	<2%	<2%	<2%	<2%	<2%	0.0207715	<2%	<2%	<2%	<2%	0.0264993
AAAATG/ATTTTC	51	0.0113258		<2%	<2%	0.0207715	<2%	<2%	<2%	<2%	<2%	0.0295858	<2%	<2%	0.0209205	<2%	<2%	<2%	<2%	<2%	<2%
AAAAAC/GTTTTT	51	0.0113258		<2%	<2%	<2%	<2%	<2%	<2%	<2%	<2%	<2%	0.0218341	<2%	<2%	<2%	<2%	<2%	<2%	<2%	<2%
ATCCCC/ATGGGG	44	0.00977126		<2%	<2%	<2%	<2%	<2%	0.0223881	<2%	<2%	<2%	<2%	<2%	<2%	<2%	<2%	<2%	0.0208333	<2%	<2%
ACACCC/GGGTGT	43	0.00954919		<2%	<2%	<2%	<2%	<2%	<2%	<2%	<2%	<2%	<2%	<2%	<2%	<2%	<2%	0.0324675	<2%	<2%	<2%
AAAACC/GGTTTT	43	0.00954919		<2%	<2%	<2%	<2%	<2%	<2%	<2%	<2%	<2%	<2%	0.0208333	<2%	0.0207715	0.0265487	<2%	<2%	<2%	<2%
ACCGCC/CGGTGG	42	0.00932712		<2%	<2%	<2%	<2%	<2%	0.0223881	<2%	<2%	<2%	<2%	<2%	<2%	<2%	<2%	<2%	<2%	<2%	<2%
AAATGG/ATTTCC	40	0.00888297		<2%	<2%	<2%	<2%	<2%	<2%	<2%	<2%	<2%	<2%	<2%	<2%	<2%	<2%	<2%	0.0208333	<2%	<2%
AGAGGG/CCCTCT	37	0.00821674		<2%	<2%	<2%	<2%	<2%	<2%	<2%	<2%	<2%	<2%	<2%	0.0209205	<2%	<2%	<2%	<2%	<2%	<2%
AACCCT/AGGGTT	35	0.0077726		<2%	<2%	<2%	<2%	<2%	<2%	<2%	<2%	<2%	<2%	<2%	<2%	<2%	<2%	<2%	0.0208333	<2%	<2%
AATTCC/AATTGG	34	0.00755052		<2%	<2%	<2%	<2%	<2%	<2%	<2%	0.0210526	<2%	<2%	0.03125	<2%	<2%	<2%	<2%	<2%	<2%	<2%
CCCCGG/CCGGGG	34	0.00755052		<2%	<2%	<2%	<2%	<2%	<2%	0.0212766	<2%	<2%	<2%	<2%	<2%	<2%	<2%	<2%	<2%	<2%	<2%
AAAGAG/CTCTTT	34	0.00755052		<2%	<2%	<2%	<2%	<2%	0.0298507	<2%	<2%	<2%	<2%	<2%	<2%	<2%	<2%	<2%	<2%	<2%	<2%
AATATT/AATATT	28	0.00621808		<2%	<2%	<2%	<2%	<2%	<2%	<2%	<2%	<2%	<2%	<2%	<2%	<2%	<2%	<2%	<2%	0.0234742	<2%
AAACAC/GTGTTT	26	0.00577393		<2%	<2%	<2%	<2%	<2%	0.0223881	0.0212766	<2%	<2%	<2%	<2%	<2%	<2%	<2%	<2%	<2%	<2%	<2%
AAGCCC/CTTGGG	25	0.00555185		<2%	<2%	<2%	0.0254777	<2%	<2%	<2%	<2%	<2%	<2%	<2%	<2%	<2%	<2%	<2%	<2%	<2%	<2%
ACCAGC/CTGGTG	15	0.00333111		<2%	<2%	<2%	<2%	<2%	<2%	<2%	<2%	<2%	<2%	0.0208333	<2%	<2%	<2%	<2%	<2%	<2%	<2%
Total number Hexa-	4471			368	386	335	155	275	133	140	189	167	227	191	238	334	113	153	141	211	715
Total number all motif	177207			13360	15212	11843	6039	11331	6192	5331	7985	5889	7870	7393	10103	11192	5181	7294	6532	8423	30037
