# Supplementary material for: A Genome-Wide Survey of the Microsatellite Content of the Globe Artichoke Genome and the Development of a Web-Based Database
Source: PLoS One. 2016 Sep 20;11(9):e0162841. doi: 10.1371/journal.pone.0162841 (PMC5029897; doi:10.1371/journal.pone.0162841)
Supplement: S4 Table — (XLSX) [file pone.0162841.s004.xlsx]

## Sheet: Table S4
Supplementary Table S4. The chromosome-by-chromosome distribution of imperfect microsatellite in the globe artichoke genome.
Linkage groups	Mbp		Mono-	Di-	Tri-	Tetra-	Penta-	Hexa-		Total imperfect	SSR/Mbp
LG01	49.7074		797	10301	1483	1283	2103	1342		17309	348.217
LG02	70.339		779	11498	2238	1331	2086	1350		19282	274.129
LG03	40.2614		578	9194	1294	1087	1660	1106		14919	370.554
LG04	20.1476		313	4824	541	514	891	510		7593	376.868
LG05	37.1629		544	8964	1170	996	1589	975		14238	383.124
LG06	20.6111		290	4949	578	549	784	477		7627	370.044
LG07	15.5599		277	4322	403	489	712	490		6693	430.145
LG08	25.9242		388	6248	801	721	1086	644		9888	381.42
LG09	18.3269		281	4798	489	491	807	514		7380	402.686
LG10	29.1043		446	6166	846	666	1086	764		9974	342.698
LG11	22.0057		457	5725	673	746	1046	651		9298	422.526
LG12	39.647		496	7906	1217	871	1226	859		12575	317.174
LG13	41.506		594	8727	1164	1034	1590	1056		14165	341.276
LG14	14.475		251	4238	368	477	763	421		6518	450.292
LG15	21.2628		433	5798	616	739	1053	617		9256	435.314
LG16	21.9147		306	5232	642	589	895	552		8216	374.908
LG17	37.6905		388	6532	1209	705	1178	796		10808	286.757
LG00	199.021		1098	22336	6389	2197	3437	2866		38323	192.558
Total	724.667		8716	137758	22121	15485	23992	15990		224062	309.193
