# Supplementary material for: A Genome-Wide Survey of the Microsatellite Content of the Globe Artichoke Genome and the Development of a Web-Based Database
Source: PLoS One. 2016 Sep 20;11(9):e0162841. doi: 10.1371/journal.pone.0162841 (PMC5029897; doi:10.1371/journal.pone.0162841)
Supplement: S6 Table — The significance level threshold was placed at p-value < e−5 and false. (XLSX) [file pone.0162841.s006.xlsx]

## Sheet: Table S6
Supplementary Table S6. GO categorisation of the globe artichoke genes containing SSRs and over-representation of GO-terms. The significance level threshold was placed at p-value < e−5 and false discovery rate (FDR) < 0.01. (P = biological processes, F = molecular functions and C= cellular components).
GO term	Ontology	Description	Number in input list	Number in BG/Ref	p-value	FDR
GO:0019219	P	Regulation of nucleobase, nucleoside, nucleotide and nucleic acid metabolic process	260	1032	3.4e-17	3.6e-14
GO:0051171	P	Regulation of nitrogen compound metabolic process	260	1032	3.4e-17	3.6e-14
GO:0060255	P	Regulation of macromolecule metabolic process	267	1073	6.9e-17	5e-14
GO:0080090	P	Regulation of primary metabolic process	262	1053	1.3e-16	5e-14
GO:0019222	P	Regulation of metabolic process	272	1105	1.5e-16	5e-14
GO:0051252	P	Regulation of RNA metabolic process	255	1020	1.7e-16	5e-14
GO:0031323	P	Regulation of cellular metabolic process	267	1078	1.3e-16	5e-14
GO:0010468	P	Regulation of gene expression	261	1051	1.8e-16	5e-14
GO:0006350	P	Transcription	287	1185	2.3e-16	5e-14
GO:0006351	P	Transcription, DNA-dependent	287	1185	2.3e-16	5e-14
GO:0010556	P	Regulation of macromolecule biosynthetic process	256	1031	3.4e-16	5.3e-14
GO:0009889	P	Regulation of biosynthetic process	256	1031	3.4e-16	5.3e-14
GO:0032774	P	RNA biosynthetic process	287	1187	2.9e-16	5.3e-14
GO:0031326	P	Regulation of cellular biosynthetic process	256	1031	3.4e-16	5.3e-14
GO:0006355	P	Regulation of transcription, DNA-dependent	253	1017	3.9e-16	5.7e-14
GO:0045449	P	Regulation of transcription	253	1019	5e-16	6.7e-14
GO:0016070	P	RNA metabolic process	335	1504	1.7e-13	2.1e-11
GO:0050794	P	Regulation of cellular process	325	1483	2.6e-12	3.1e-10
GO:0050789	P	Regulation of biological process	332	1526	3.9e-12	4.4e-10
GO:0065007	P	Biological regulation	338	1599	8e-11	8.7e-09
GO:0006139	P	Nucleobase/nucleoside/nucleotide/nucleic acid metabolic process	395	1957	1.1e-09	1.1e-07
GO:0006807	P	Nitrogen compound metabolic process	439	2274	3.6e-08	3.5e-06
GO:0010467	P	Gene expression	373	2001	6.6e-06	0.00062
GO:0034645	P	Cellular macromolecule biosynthetic process	358	1969	6.7e-05	0.0058
GO:0009059	P	Macromolecule biosynthetic process	358	1969	6.7e-05	0.0058
GO:0032502	P	Developmental process	30	106	0.00028	23
GO:0044249	P	Cellular biosynthetic process	440	2522	0.00041	33
GO:0003677	F	DNA binding	365	1593	3.3e-16	2.6e-13
GO:0003676	F	Nucleic acid binding	553	2604	4.2e-16	2.6e-13
GO:0003700	F	Transcription factor activity	142	503	2.7e-14	8.4e-12
GO:0030528	F	Transcription regulator activity	147	526	2.4e-14	8.4e-12
GO:0043565	F	Sequence-specific DNA binding	92	299	3.9e-12	9.8e-10
GO:0005634	C	Nucleus	166	774	9.6e-07	0.00031
