# Supplementary material for: A Genome-Wide Survey of the Microsatellite Content of the Globe Artichoke Genome and the Development of a Web-Based Database
Source: PLoS One. 2016 Sep 20;11(9):e0162841. doi: 10.1371/journal.pone.0162841 (PMC5029897; doi:10.1371/journal.pone.0162841)
Supplement: S8 Table — (XLSX) [file pone.0162841.s008.xlsx]

## Sheet: Table S8
Supplementary Table S8. Species-specific Hexanucleotide SSR motifs and relative frequencies within Hexa-SSR in each genome
Specie-specific Hexanucelotide	Globe artichoke	Sunflower	Horseweed	Apple	Black cottonwood	Rice	Date Palm
AACGTT/AACGTT							0.000758725
AAGACT/AGTCTT					0.000402091
AAGCTT/AAGCTT							0.000758725
ACAGCG/CGCTGT					0.000402091
ACGCTG/AGCGTC					0.00160836
ACGTAG/ACGTCT	0.02%
ACGTGC/ACGTGC					0.04%
AGCTAT/AGCTAT			0.10%
AGGCGC/CCTGCG						0.00214592
AGGGCC/CCCTGG	0.02%
ATATCG/ATATCG				0.06%
Composite-specific Hexanucelotide
AGCGAT/ATCGCT	0.02 %	0.07%	0.10%
